# Supplementary material for: Synthetic Thyroid Hormone Receptor-β Agonists Promote Oligodendrocyte Precursor Cell Differentiation in the Presence of Inflammatory Challenges
Source: Pharmaceuticals (Basel). 2023 Aug 25;16(9):1207. doi: 10.3390/ph16091207 (PMC10534456; doi:10.3390/ph16091207)
Supplement: Supplementary file 1 [file pharmaceuticals-16-01207-s001.zip]

Archive with 1 entries (1 files):
- pharmaceuticals-2531445-supplementary.pdf
